# Supplementary material for: Scaffolds Loaded with Dialdehyde Chitosan and Collagen—Their Physico-Chemical Properties and Biological Assessment
Source: Polymers (Basel). 2022 Apr 29;14(9):1818. doi: 10.3390/polym14091818 (PMC9103159; doi:10.3390/polym14091818)
Supplement: Supplementary file 1 [file polymers-14-01818-s001.zip]

Archive with 1 entries (1 files):
- polymers-1682796-supplementary.pdf
